# Supplementary material for: Enhancement of Antiviral T-Cell Responses by Vitamin C Suggests New Strategies to Improve Manufacturing of Virus-Specific T Cells for Adoptive Immunotherapy
Source: Biology (Basel). 2022 Mar 30;11(4):536. doi: 10.3390/biology11040536 (PMC9032103; doi:10.3390/biology11040536)
Supplement: Supplementary file 1 [file biology-11-00536-s001.zip]

Archive with 1 entries (1 files):
- biology-1634217-sup.pdf
